# Supplementary material for: Histone H2A variant H2A.B is enriched in transcriptionally active and replicating HSV-1 lytic chromatin
Source: J Virol. 2024 Mar 7;98(4):e02015-23. doi: 10.1128/jvi.02015-23 (PMC11019955; doi:10.1128/jvi.02015-23)
Supplement: Table S1 — Summary information of the sequencing data. [file jvi.02015-23-s0002.xlsx]

## Sheet: Table S1
		Supplementary Table 1. Complete sequencing information
Run	Lane	Library name	Run accession	BioSample description	array id	total reads	read pairs removed during QC	remaining read pairs post-QC	% read pairs remaining	# human read pairs*	% human read pairs*	% properly paired	# HSV1-Kos read pairs*	% HSV1-Kos read pairs*	% properly paired	# Unmapped read pairs	% Unmapped read pairs	# Rejected read pairs	% Rejected read pairs
1	6	H2AB_Flag_IP_BioRep1-LS1	ERR12094641	HeLa_H2AB_flag	LS01	24310635	1965633	22345002	91.9145	19495690	87.2485	96.44	1957287	8.7594	98.55	734540	3.28727	157484	0.704786
		H2AB_H2B_IP_BioRep1-LS2	ERR12094642	HeLa_H2AB_flag	LS02	31704514	2284772	29419742	92.7935	28189886	95.8196	98.49	788846	2.68135	98.86	286092	0.972451	154918	0.526577
		H2AB_Flag_Input_BioRep1-LS3	ERR12094643	HeLa_H2AB_flag	LS03	29380266	1993740	27386526	93.214	23731904	86.6554	98.34	3204813	11.7022	98.5	249196	0.909922	200613	0.732524
		H2AB_H2B_Input_BioRep1-LS4	ERR12094644	HeLa_H2AB_flag	LS04	38407823	2508304	35899519	93.4693	31079027	86.5723	98.36	4236636	11.8014	98.51	341861	0.952272	241995	0.67409
		H2A_Flag_IP_BioRep1-LS5	ERR12094645	HeLa_H2A_flag	LS05	12669249	1154348	11514901	90.8886	9165047	79.5929	92.8	1615465	14.0293	98.55	663321	5.76054	71068	0.617183
		H2A_H2B_IP_BioRep1-LS6	ERR12094646	HeLa_H2A_flag	LS06	14255283	1304398	12950885	90.8497	11492413	88.7384	97.03	1092826	8.43823	98.72	291732	2.2526	73914	0.570725
		H2A_Flag_Input_BioRep1-LS7	ERR12094647	HeLa_H2A_flag	LS07	15214066	1632010	13582056	89.273	7623203	56.127	97.5	5682577	41.8389	98.6	172735	1.27179	103541	0.762337
		H2A_H2B_Input_BioRep1-LS8	ERR12094648	HeLa_H2A_flag	LS08	16740271	1743289	14996982	89.5863	8419449	56.141	95.81	6121299	40.8169	98.59	340600	2.27112	115634	0.771052
		H2B_Flag_IP_BioRep1-LS9	ERR12094649	HeLa_H2B_flag	LS09	26993682	2194294	24799388	91.8711	22230446	89.6411	98.4	2180079	8.79086	98.77	249744	1.00706	139118	0.560976
		H2B_H2B_IP_BioRep1-LS10	ERR12094650	HeLa_H2B_flag	LS10	20483936	1641605	18842331	91.9859	17274113	91.6772	98.37	1266482	6.72147	98.79	192354	1.02086	109382	0.580509
		H2B_Flag_Input_BioRep1-LS11	ERR12094651	HeLa_H2B_flag	LS11	34674672	2747014	31927658	92.0778	23065550	72.2432	98.24	8331490	26.0949	98.6	311862	0.976777	218756	0.685161
		H2B_H2B_Input_BioRep1-LS12	ERR12094652	HeLa_H2B_flag	LS12	30905131	2382168	28522963	92.292	20434308	71.6416	98.35	7634354	26.7656	98.57	253108	0.887382	201194	0.705374
		macro_Flag_IP_BioRep1-LS13	ERR12094653	HeLa_macroH2A_flag	LS13	19381397	1620190	17761207	91.6405	16584151	93.3729	98.14	851520	4.79427	98.7	229002	1.28934	96533.5	0.543508
		macro_H2B_IP_BioRep1-LS14	ERR12094654	HeLa_macroH2A_flag	LS14	23671681	1859295	21812386	92.1455	20858352	95.6262	98.27	580020	2.65913	98.76	205511	0.942176	168503	0.772511
		macro_Flag_Input_BioRep1-LS15	ERR12094655	HeLa_macroH2A_flag	LS15	36591323	2529459	34061864	93.0873	29791319	87.4624	98.48	3754483	11.0225	98.55	292236	0.857958	223826	0.657115
		macro_H2B_Input_BioRep1-LS16	ERR12094656	HeLa_macroH2A_flag	LS16	33659872	2207064	31452808	93.443	27258797	86.6657	98.12	3617712	11.502	98.53	380158	1.20866	196140	0.623603
2	1	H2AB_Flag_IP_CHX_BioRep1-LS33	ERR12117413	HeLa_H2AB_flag_CHX	LS33	77706895	1066524	76640371	98.6275	74830514	97.6385	97.89	190152	0.248109	97.21	690392	0.90082	929313	1.21256
		H2AB_H2B_IP_CHX_BioRep1-LS34	ERR12117414	HeLa_H2AB_flag_CHX	LS34	80341196	1065223	79275973	98.6741	77163450	97.3352	97.52	146969	0.185389	97.04	593836	0.749074	1371718	1.73031
		H2AB_Flag_Input_CHX_BioRep1-LS35	ERR12117415	HeLa_H2AB_flag_CHX	LS35	74889845	938386	73951459	98.747	71914481	97.2455	97.71	346023	0.467906	97.45	610967	0.826173	1079988	1.4604
		H2AB_H2B_Input_CHX_BioRep1-LS36	ERR12117416	HeLa_H2AB_flag_CHX	LS36	115881239	1595824	114285415	98.6229	1.07539e+08	94.0973	97.7	503719	0.440755	97.34	992566	0.868498	5.24966e+06	4.59346
		H2A_Flag_IP_CHX_BioRep1-LS37	ERR12117417	HeLa_H2A_flag_CHX	LS37	56230016	748568	55481448	98.6687	53608740	96.6246	96.97	189362	0.341307	97.1	939837	1.69397	743509	1.3401
		H2A_H2B_IP_CHX_BioRep1-LS38	ERR12117418	HeLa_H2A_flag_CHX	LS38	66925049	1041168	65883881	98.4443	64232584	97.4936	97.8	200883	0.304905	96.84	538619	0.817528	911795	1.38394
		H2A_Flag_Input_CHX_BioRep1-LS39	ERR12117419	HeLa_H2A_flag_CHX	LS39	89275851	1185731	88090120	98.6718	85433811	96.9846	97.72	640602	0.727212	97.25	920918	1.04543	1094789	1.24281
		H2A_H2B_Input_CHX_BioRep1-LS40	ERR12117420	HeLa_H2A_flag_CHX	LS40	100340375	1332912	99007463	98.6716	96098880	97.0623	97.8	722606	0.72985	97.3	905013	0.914086	1280964	1.29381
		H2B_Flag_IP_CHX_BioRep1-LS41	ERR12117421	HeLa_H2B_flag_CHX	LS41	64070788	966343	63104445	98.4918	60547774	95.9485	96.14	120646	0.191185	97.05	811042	1.28524	1624983	2.57507
		H2B_H2B_IP_CHX_BioRep1-LS42	ERR12117422	HeLa_H2B_flag_CHX	LS42	67542455	968273	66574182	98.5664	63700783	95.6839	95.89	140375	0.210855	96.96	668326	1.00388	2064698	3.10135
		H2B_Flag_Input_CHX_BioRep1-LS43	ERR12117423	HeLa_H2B_flag_CHX	LS43	79800425	842866	78957559	98.9438	77009219	97.5324	97.93	310319	0.39302	97.48	621864	0.787593	1016157	1.28697
		H2B_H2B_Input_CHX_BioRep1-LS44	ERR12117424	HeLa_H2B_flag_CHX	LS44	110517060	1275448	109241612	98.8459	105880410	96.9231	97.36	473418	0.433368	97.39	963899	0.882355	1923885	1.76113
		macro_Flag_IP_CHX_BioRep1-LS45	ERR12117425	HeLa_macroH2A_flag_CHX	LS45	114909791	1435518	113474273	98.7507	1.05765e+08	93.2059	97.97	221384	0.195096	97.35	978751	0.862531	6.50939e+06	5.73645
		macro_H2B_IP_CHX_BioRep1-LS46	ERR12117426	HeLa_macroH2A_flag_CHX	LS46	289038692	3398675	285640017	98.8241	6.96576e+07	24.3865	98.05	126739	0.0443702	97.33	2172778	0.76067	2.13683e+08	74.8084
		macro_H2B_IP_CHX_BioRep1-LS47	ERR12117427	HeLa_macroH2A_flag_CHX	LS47	64881712	824302	64057410	98.7295	62175172	97.0616	97.5	280478	0.437854	97.29	570580	0.890732	1031180	1.60977
		macro_H2B_IP_CHX_BioRep1-LS48	ERR12117428	HeLa_macroH2A_flag_CHX	LS48	67066042	904010	66162032	98.6521	63953415	96.6618	97.1	293593	0.443748	97.25	644634	0.974326	1270390	1.92012
		H2AB_Flag_IP_CHX_BioRep2-LS49	ERR12137729	HeLa_H2AB_flag_CHX	LS49	93775398	1145156	92630242	98.7788	90712855	97.9301	98.09	151222	0.163253	97.14	732483	0.79076	1033682	1.11592
		H2AB_H2B_IP_CHX_BioRep2-LS50	ERR12137730	HeLa_H2AB_flag_CHX	LS50	82075892	974485	81101407	98.8127	79267580	97.7388	97.87	104108	0.128368	97.27	603683	0.744356	1126036	1.38843
		H2AB_Flag_Input_CHX_BioRep2-LS51	ERR12137731	HeLa_H2AB_flag_CHX	LS51	211212184	2753576	208458608	98.6963	202613757	97.1962	97.58	797517	0.382578	97.24	1722938	0.826513	3324396	1.59475
		H2AB_H2B_Input_CHX_BioRep2-LS52	ERR12137732	HeLa_H2AB_flag_CHX	LS52	68392809	818044	67574765	98.8039	65392520	96.7706	97.09	213234	0.315553	97.16	622612	0.921368	1346399	1.99246
		H2A_Flag_IP_CHX_BioRep2-LS53	ERR12137733	HeLa_H2A_flag_CHX	LS53	99735074	1397911	98337163	98.5984	96082461	97.7072	97.94	228443	0.232306	97.2	919837	0.935391	1106422	1.12513
		H2A_H2B_IP_CHX_BioRep2-LS54	ERR12137734	HeLa_H2A_flag_CHX	LS54	76796460	1146603	75649857	98.507	74065794	97.9061	98.08	132833	0.175589	96.9	514934	0.680681	936296	1.23767
		H2A_Flag_Input_CHX_BioRep2-LS55	ERR12137735	HeLa_H2A_flag_CHX	LS55	83360269	1211016	82149253	98.5473	80048435	97.4427	97.91	384811	0.468429	97.29	618963	0.753462	1097044	1.33543
		H2A_H2B_Input_CHX_BioRep2-LS56	ERR12137736	HeLa_H2A_flag_CHX	LS56	75042476	947842	74094634	98.7369	72276004	97.5455	97.97	316038	0.426533	97.4	581216	0.784424	921376	1.24351
		H2B_Flag_IP_CHX_BioRep2-LS57	ERR12137737	HeLa_H2B_flag_CHX	LS57	104544459	1183575	103360884	98.8679	101035167	97.7499	97.91	159551	0.154363	97.38	752591	0.72812	1413575	1.36761
		H2B_H2B_IP_CHX_BioRep2-LS58	ERR12137738	HeLa_H2B_flag_CHX	LS58	82843705	998357	81845348	98.7949	80033937	97.7868	97.95	129995	0.15883	97.36	578313	0.706592	1103103	1.34779
		H2B_Flag_Input_CHX_BioRep2-LS59	ERR12137739	HeLa_H2B_flag_CHX	LS59	118945696	1708411	117237285	98.5637	113466657	96.7838	97.22	512608	0.43724	97.18	1039435	0.886608	2218585	1.89239
		H2B_H2B_Input_CHX_BioRep2-LS60	ERR12137740	HeLa_H2B_flag_CHX	LS60	223873573	3136905	220736668	98.5988	212988800	96.49	96.91	940256	0.425963	97.23	3049328	1.38143	3758284	1.70261
		macro_Flag_IP_CHX_BioRep2-LS61	ERR12137741	HeLa_macroH2A_flag_CHX	LS61	42796855	644506	42152349	98.494	41164195	97.6558	97.92	109478	0.25972	97.09	397647	0.943357	481029	1.14117
		macro_H2B_IP_CHX_BioRep2-LS62	ERR12137742	HeLa_macroH2A_flag_CHX	LS62	75612057	1007029	74605028	98.6682	72998148	97.8462	98.08	174221	0.233524	96.92	560684	0.751536	871975	1.16879
		macro_H2B_IP_CHX_BioRep2-LS63	ERR12137743	HeLa_macroH2A_flag_CHX	LS63	77217915	999125	76218790	98.7061	74217903	97.3748	97.93	420197	0.551304	97.2	694249	0.910863	886441	1.16302
		macro_H2B_IP_CHX_BioRep2-LS64	ERR12137744	HeLa_macroH2A_flag_CHX	LS64	133418979	1767207	131651772	98.6754	121533066	92.314	97.62	723049	0.549213	97.25	1428838	1.08532	7966819	6.05143
3	2	H2AB_Flag_IP_BioRep2-LS65	ERR12137758	HeLa_H2AB_flag	LS65	34451128	1476470	32974658	95.7143	30941328	93.8337	97.84	1335375	4.0497	98.82	377455	1.14468	320500	0.971959
		H2AB_H2B_IP_BioRep2-LS66	ERR12137759	HeLa_H2AB_flag	LS66	23381898	899278	22482620	96.154	21864444	97.2504	98.64	314641	1.39949	99.02	157158	0.69902	146377	0.651067
		H2AB_Flag_Input_BioRep2-LS67	ERR12137760	HeLa_H2AB_flag	LS67	22764632	681546	22083086	97.0061	20294304	91.8998	98.46	1452655	6.57813	98.78	171729	0.777649	164398	0.744452
		H2AB_H2B_Input_BioRep2-LS68	ERR12137761	HeLa_H2AB_flag	LS68	26380889	834223	25546666	96.8378	23384946	91.5382	98.24	1719914	6.73244	98.74	188909	0.739466	252897	0.989941
		H2A_Flag_IP_BioRep2-LS69	ERR12137762	HeLa_H2A_flag	LS69	22214969	952590	21262379	95.7119	19551593	91.9539	97.55	1203927	5.66224	98.77	288069	1.35483	218790	1.029
		H2A_H2B_IP_BioRep2-LS70	ERR12137763	HeLa_H2A_flag	LS70	25700934	871944	24828990	96.6073	23722118	95.542	98.5	736667	2.96696	98.93	187416	0.754827	182789	0.736192
		H2A_Flag_Input_BioRep2-LS71	ERR12137764	HeLa_H2A_flag	LS71	27619307	842776	26776531	96.9486	22246367	83.0816	98.39	4112282	15.3578	98.7	179142	0.669026	238740	0.891602
		H2A_H2B_Input_BioRep2-LS72	ERR12137765	HeLa_H2A_flag	LS72	27378037	809530	26568507	97.0431	22367059	84.1864	98.61	3837545	14.444	98.76	164128	0.617754	199775	0.751924
		H2B_Flag_IP_BioRep2-LS73	ERR12137766	HeLa_H2B_flag	LS73	28262557	1400979	26861578	95.043	24596840	91.5689	98.09	1768307	6.58303	98.96	311822	1.16085	184609	0.68726
		H2B_H2B_IP_BioRep2-LS74	ERR12137767	HeLa_H2B_flag	LS74	61740319	2403971	59336348	96.1063	55223619	93.0688	98.6	3296020	5.55481	99.02	437651	0.737577	379058	0.638829
		H2B_Flag_Input_BioRep2-LS75	ERR12137768	HeLa_H2B_flag	LS75	29599231	1130865	28468366	96.1794	21850570	76.7539	98.44	6195028	21.7611	98.79	194273	0.682417	228495	0.802628
		H2B_H2B_Input_BioRep2-LS76	ERR12137769	HeLa_H2B_flag	LS76	29366968	1120674	28246294	96.1839	21694881	76.8061	98.61	6171199	21.8478	98.82	162006	0.573548	218208	0.772519
		macro_Flag_IP_BioRep2-LS77	ERR12137770	HeLa_macroH2A_flag	LS77	25613907	1070845	24543062	95.8193	23596159	96.1419	98.03	466664	1.90141	98.9	273327	1.11366	206912	0.843057
		macro_H2B_IP_BioRep2-LS78	ERR12137771	HeLa_macroH2A_flag	LS78	36377042	1297637	35079405	96.4328	34252822	97.6437	98.63	348129	0.992403	99.03	253792	0.723479	224662	0.640438
		macro_Flag_Input_BioRep2-LS79	ERR12137772	HeLa_macroH2A_flag	LS79	23652581	771152	22881429	96.7397	21473037	93.8448	98.33	1032486	4.51233	98.83	184132	0.804722	191774	0.838121
		macro_H2B_Input_BioRep2-LS80	ERR12137773	HeLa_macroH2A_flag	LS80	23522740	813410	22709330	96.542	21385291	94.1696	98.22	925522	4.07551	98.72	191634	0.843856	206883	0.911004
4		H2AB_Flag_IP_INPUT_BioRep1-LS81	ERR12137782	HeLa_H2AB_flag	LS81	3726063	344826	3381237	90.7456	3199754	94.6326	96.19	53287	1.57596	97.61	42803	1.2659	85393	2.5255
		H2AB_H2B_IP_INPUT_BioRep1-LS82	ERR12137783	HeLa_H2AB_flag	LS82	4487666	438402	4049264	90.231	3912819	96.6304	96.95	12877	0.318008	97.8	31016	0.765966	92552	2.28565
		H2AB_noIP_INPUT_BioRep1-LS83	ERR12137784	HeLa_H2AB_flag	LS83	4956645	483559	4473086	90.2442	4152861	92.8411	96.63	171189	3.82709	97.57	35389	0.791154	113647	2.54068
		H2AB_Flag_IP_LONG_BioRep1-LS84	ERR12137785	HeLa_H2AB_flag	LS84	4065861	509262	3556599	87.4747	2922046	82.1584	97.09	539378	15.1656	98.63	25583	0.719311	69592	1.9567
		H2AB_H2B_IP_LONG_BioRep1-LS85	ERR12137786	HeLa_H2AB_flag	LS85	3247455	390218	2857237	87.9839	2334347	81.6995	97.03	444852	15.5693	98.53	20203	0.707082	57835	2.02416
		H2AB_noIP_LONG_BioRep1-LS86	ERR12137787	HeLa_H2AB_flag	LS86	3489380	387938	3101442	88.8823	2469343	79.6192	97	546658	17.6259	98.37	20648	0.665755	64793	2.08912
		H2AB_Flag_IP_PELLET_BioRep1-LS87	ERR12137788	HeLa_H2AB_flag	LS87	4347787	560115	3787672	87.1172	3327517	87.8512	96.94	350337	9.2494	98.66	31547	0.832886	78271	2.06647
		H2AB_H2B_IP_PELLET_BioRep1-LS88	ERR12137789	HeLa_H2AB_flag	LS88	4205085	543932	3661153	87.0649	3253273	88.8592	96.98	302752	8.26931	99.57	32012	0.874369	73116	1.99708
		H2AB_noIP_PELLET_BioRep1-LS89	ERR12137790	HeLa_H2AB_flag	LS89	4019931	446297	3573634	88.8979	3204365	89.6668	96.83	259868	7.27181	99.48	30389	0.850367	79012	2.21097
		H2AB_Flag_IP_SHORT_BioRep1-LS90	ERR12137791	HeLa_H2AB_flag	LS90	3215920	352512	2863408	89.0385	2727688	95.2602	97.16	55068	1.92316	98.27	20834	0.727595	59818	2.08905
		H2AB_H2B_IP_SHORT_BioRep1-LS91	ERR12137792	HeLa_H2AB_flag	LS91	9338819	1088852	8249967	88.3406	7950620	96.3715	97.38	84057	1.01888	98.21	55100	0.667881	160190	1.9417
		H2AB_noIP_SHORT_BioRep1-LS92	ERR12137793	HeLa_H2AB_flag	LS92	8531793	839082	7692711	90.1652	7321246	95.1712	97.18	156093	2.0291	97.96	51694	0.671987	163678	2.1277
		H2A_Flag_IP_INPUT_BioRep1-LS93	ERR12137794	HeLa_H2A_flag	LS93	4649085	492797	4156288	89.4001	3988256	95.9572	96.94	41382	0.995648	97.99	34781	0.836828	91869	2.21036
		H2A_H2B_IP_INPUT_BioRep1-LS94	ERR12137795	HeLa_H2A_flag	LS94	5483902	533422	4950480	90.2729	4762151	96.1957	96.84	32060	0.647614	97.8	39777	0.803498	116492	2.35315
		H2A_noIP_INPUT_BioRep1-LS95	ERR12137796	HeLa_H2A_flag	LS95	6876275	656393	6219882	90.4542	5715810	91.8958	96.58	294075	4.72798	97.49	48834	0.785127	161163	2.59109
		H2A_Flag_IP_LONG_BioRep1-LS96	ERR12137797	HeLa_H2A_flag	LS96	5845529	712044	5133485	87.819	3369783	65.6432	96.91	1634220	31.8345	98.68	32726	0.637501	96756	1.8848
		H2A_H2B_IP_LONG_BioRep1-LS97	ERR12137798	HeLa_H2A_flag	LS97	5114203	628168	4486035	87.7172	2971589	66.2409	96.84	1399005	31.1858	98.69	30806	0.686709	84635	1.88663
		H2A_noIP_LONG_BioRep1-LS98	ERR12137799	HeLa_H2A_flag	LS98	4009730	442765	3566965	88.9577	2216224	62.1319	96.86	1259054	35.2976	98.46	20149	0.564878	71538	2.00557
		H2A_Flag_IP_PELLET_BioRep1-LS99	ERR12137800	HeLa_H2A_flag	LS99	6071103	820859	5250244	86.4792	3833108	73.0082	92.64	1092692	20.8122	98.19	51013	0.971631	273431	5.20797
		H2A_H2B_IP_PELLET_BioRep1-LS100	ERR12137801	HeLa_H2A_flag	LS100	5040178	606775	4433403	87.9612	3726224	84.0488	96.65	569358	12.8425	98.47	39980	0.90179	97841	2.20691
		H2A_noIP_PELLET_BioRep1-LS101	ERR12137802	HeLa_H2A_flag	LS101	6181554	655314	5526240	89.3989	4568203	82.6639	96.68	786041	14.2238	98.14	46326	0.838291	125670	2.27406
		H2A_Flag_IP_SHORT_BioRep1-LS102	ERR12137803	HeLa_H2A_flag	LS102	5758487	634871	5123616	88.975	4898687	95.61	97.39	92035	1.79629	98.18	32432	0.63299	100462	1.96076
		H2A_H2B_IP_SHORT_BioRep1-LS103	ERR12137804	HeLa_H2A_flag	LS103	5188471	652939	4535532	87.4156	4331265	95.4963	97.46	89784	1.97957	98.33	28492	0.628195	85991	1.89594
		H2A_noIP_SHORT_BioRep1-LS104	ERR12137805	HeLa_H2A_flag	LS104	6317209	600850	5716359	90.4887	5385438	94.211	97.19	171351	2.99755	97.68	36675	0.64158	122895	2.14988
		H2B_Flag_IP_INPUT_BioRep1-LS105	ERR12137806	HeLa_H2B_flag	LS105	10340598	1115481	9225117	89.2126	8890688	96.3748	97.1	67446	0.731113	98.16	74095	0.803188	192888	2.0909
		H2B_H2B_IP_INPUT_BioRep1-LS106	ERR12137807	HeLa_H2B_flag	LS106	15673510	1596644	14076866	89.8131	13555886	96.299	96.86	79577	0.565303	97.9	113720	0.80785	327683	2.32781
		H2B_noIP_INPUT_BioRep1-LS107	ERR12137808	HeLa_H2B_flag	LS107	11041571	983134	10058437	91.0961	9227598	91.7399	96.68	501354	4.98441	97.53	77967	0.77514	251518	2.50057
		H2B_Flag_IP_LONG_BioRep1-LS108	ERR12137809	HeLa_H2B_flag	LS108	7701626	957698	6743928	87.565	5132759	76.1093	97.18	1443265	21.401	98.7	42593	0.631576	125311	1.85813
		H2B_H2B_IP_LONG_BioRep1-LS109	ERR12137810	HeLa_H2B_flag	LS109	31178047	3562847	27615200	88.5726	20733753	75.0809	97.13	6184180	22.3941	98.64	169928	0.615342	527339	1.9096
		H2B_noIP_LONG_BioRep1-LS110	ERR12137811	HeLa_H2B_flag	LS110	4540826	494377	4046449	89.1126	2951178	72.9325	97.03	989845	24.4621	98.48	25447	0.628872	79979	1.97652
		H2B_Flag_IP_PELLET_BioRep1-LS111	ERR12137812	HeLa_H2B_flag	LS111	10635055	1340168	9294887	87.3986	7604209	81.8107	97.02	1438048	15.4714	98.67	68271	0.734501	184359	1.98345
		H2B_H2B_IP_PELLET_BioRep1-LS112	ERR12137813	HeLa_H2B_flag	LS112	8079128	1014339	7064789	87.4449	5794178	82.0149	96.99	1075848	15.2283	98.63	53158	0.752436	141605	2.00438
		H2B_noIP_PELLET_BioRep1-LS113	ERR12137814	HeLa_H2B_flag	LS113	8264500	926810	7337690	88.7856	5921035	80.6934	96.87	1204855	16.4201	98.33	55278	0.753343	156522	2.13312
		H2B_Flag_IP_SHORT_BioRep1-LS114	ERR12137815	HeLa_H2B_flag	LS114	5243467	594094	4649373	88.6698	4486668	96.5005	97.59	50982	1.09653	98.37	28241	0.607415	83482	1.79555
		H2B_H2B_IP_SHORT_BioRep1-LS115	ERR12137816	HeLa_H2B_flag	LS115	5303283	617799	4685484	88.3506	4498669	96.0129	97.44	67581	1.44235	98.28	29263	0.624546	89971	1.92021
		H2B_noIP_SHORT_BioRep1-LS116	ERR12137817	HeLa_H2B_flag	LS116	5202766	540815	4661951	89.6052	4416450	94.7339	97.32	121515	2.60653	97.98	29195	0.62624	94791	2.03329
		macro_Flag_IP_INPUT_BioRep1-LS117	ERR12137818	HeLa_macroH2A_flag	LS117	7093487	674264	6419223	90.4946	6122402	95.3761	96.67	83406	1.29932	97.3	67304	1.04848	146111	2.27615
		macro_H2B_IP_INPUT_BioRep1-LS118	ERR12137819	HeLa_macroH2A_flag	LS118	7505312	690261	6815051	90.803	6570406	96.4102	96.71	20452	0.3001	97.52	55986	0.821505	168207	2.46817
		macro_noIP_INPUT_BioRep1-LS119	ERR12137820	HeLa_macroH2A_flag	LS119	8265972	695917	7570055	91.5809	7013331	92.6457	96.59	300507	3.96968	97.15	60338	0.797062	195879	2.58755
		macro_Flag_IP_LONG_BioRep1-LS120	ERR12137821	HeLa_macroH2A_flag	LS120	6666671	858847	5807824	87.1173	4095747	70.5212	97.12	1573090	27.0857	98.91	35572	0.612484	103415	1.78062
		macro_H2B_IP_LONG_BioRep1-LS121	ERR12137822	HeLa_macroH2A_flag	LS121	7943313	1064878	6878435	86.594	4823467	70.1245	97.19	1895865	27.5624	98.97	40937	0.59515	118166	1.71792
		macro_noIP_LONG_BioRep1-LS122	ERR12137823	HeLa_macroH2A_flag	LS122	7305848	901091	6404757	87.6662	4569409	71.344	97.07	1677473	26.191	98.82	39208	0.61217	118667	1.85279
		macro_Flag_IP_PELLET_BioRep1-LS123	ERR12137824	HeLa_macroH2A_flag	LS123	7348092	871834	6476258	88.1352	5456901	84.2601	96.77	824101	12.725	98.44	51160	0.789962	144096	2.22499
		macro_H2B_IP_PELLET_BioRep1-LS124	ERR12137825	HeLa_macroH2A_flag	LS124	7565610	895875	6669735	88.1586	5684847	85.2335	96.83	786348	11.7898	98.43	53548	0.80285	144992	2.17388
		macro_noIP_PELLET_BioRep1-LS125	ERR12137826	HeLa_macroH2A_flag	LS125	10083182	1085410	8997772	89.2354	7677021	85.3214	96.8	1048014	11.6475	98.23	70394	0.782349	202343	2.24881
		macro_Flag_IP_SHORT_BioRep1-LS126	ERR12137827	HeLa_macroH2A_flag	LS126	8683278	968434	7714844	88.8471	7297438	94.5896	96.75	169291	2.19435	98.18	82483	1.06915	165632	2.14693
		macro_H2B_IP_SHORT_BioRep1-LS127	ERR12137828	HeLa_macroH2A_flag	LS127	9377157	1080944	8296213	88.4726	7902578	95.2552	97.28	169566	2.0439	98.15	55357	0.667256	168712	2.0336
		macro_noIP_SHORT_BioRep1-LS128	ERR12137829	HeLa_macroH2A_flag	LS128	9600720	944675	8656045	90.1604	8126837	93.8863	97.2	289398	3.34331	98.03	57101	0.659666	182709	2.11077
5		H2AB_Flag_IP_INPUT_BioRep2-LS129	ERR12137830	HeLa_H2AB_flag	LS129	8151103	200683	7950420	97.538	7706227	96.9286	98.14	96785	1.21736	98.62	93447	1.17537	53961	0.678719
		H2AB_H2B_IP_INPUT_BioRep2-LS130	ERR12137831	HeLa_H2AB_flag	LS130	10852989	282237	10570752	97.3995	10384364	98.2368	98.43	20888	0.197602	98.26	83425	0.789206	82075	0.776435
		H2AB_noIP_INPUT_BioRep2-LS131	ERR12137832	HeLa_H2AB_flag	LS131	10432977	234904	10198073	97.7484	9830913	96.3997	98.42	205530	2.01538	98.38	80769	0.792003	80861	0.792905
		H2AB_Flag_IP_LONG_BioRep2-LS132	ERR12137833	HeLa_H2AB_flag	LS132	8957266	329474	8627792	96.3217	6362909	73.749	98.34	2137125	24.7702	99.07	53908	0.624818	73850	0.855955
		H2AB_H2B_IP_LONG_BioRep2-LS133	ERR12137834	HeLa_H2AB_flag	LS133	7663263	274489	7388774	96.4181	5621338	76.0794	98.45	1663415	22.5127	99.06	42447	0.57448	61574	0.833345
		H2AB_noIP_LONG_BioRep2-LS134	ERR12137835	HeLa_H2AB_flag	LS134	10556146	339718	10216428	96.7818	7377333	72.2105	98.43	2688735	26.3178	98.79	55007	0.538417	95353	0.93333
		H2AB_Flag_IP_PELLET_BioRep2-LS135	ERR12137836	HeLa_H2AB_flag	LS135	11567430	454111	11113319	96.0742	9463414	85.1538	98.2	1459998	13.1374	98.9	87598	0.788225	102309	0.920598
		H2AB_H2B_IP_PELLET_BioRep2-LS136	ERR12137837	HeLa_H2AB_flag	LS136	10322420	380365	9942055	96.3152	8559563	86.0945	98.24	1216457	12.2355	98.98	81079	0.815516	84956	0.854511
		H2AB_noIP_PELLET_BioRep2-LS137	ERR12137838	HeLa_H2AB_flag	LS137	9123241	294437	8828804	96.7727	7641270	86.5493	98.28	1040798	11.7887	98.75	69147	0.783198	77589	0.878817
		H2AB_Flag_IP_SHORT_BioRep2-LS138	ERR12137839	HeLa_H2AB_flag	LS138	12496996	391574	12105422	96.8667	11655729	96.2852	98.72	293891	2.42776	98.49	74678	0.616897	81124	0.670146
		H2AB_H2B_IP_SHORT_BioRep2-LS139	ERR12137840	HeLa_H2AB_flag	LS139	9587206	348163	9239043	96.3685	8987381	97.2761	98.85	145189	1.57147	98.67	48885	0.529113	57588	0.623311
		H2AB_noIP_SHORT_BioRep2-LS140	ERR12137841	HeLa_H2AB_flag	LS140	15728713	413243	15315470	97.3727	14771502	96.4482	98.78	355776	2.32298	98.28	81623	0.532945	106569	0.695826
		H2A_Flag_IP_INPUT_BioRep2-LS141	ERR12137842	HeLa_H2A_flag	LS141	7886001	277174	7608827	96.4852	7416991	97.4788	98.45	74179	0.974907	98.7	59406	0.780751	58251	0.765571
		H2A_H2B_IP_INPUT_BioRep2-LS142	ERR12137843	HeLa_H2A_flag	LS142	11451496	354787	11096709	96.9018	10881835	98.0636	98.48	46096	0.415402	98.63	84473	0.761244	84305	0.75973
		H2A_noIP_INPUT_BioRep2-LS143	ERR12137844	HeLa_H2A_flag	LS143	12787449	370763	12416686	97.1006	11678286	94.0532	98.44	544963	4.38896	98.51	94872	0.764069	98565	0.793811
		H2A_Flag_IP_LONG_BioRep2-LS144	ERR12137845	HeLa_H2A_flag	LS144	11931160	427632	11503528	96.4158	7204716	62.6305	98.42	4145159	36.0338	99.1	57048	0.495917	96605	0.839786
		H2A_H2B_IP_LONG_BioRep2-LS145	ERR12137846	HeLa_H2A_flag	LS145	10602016	404434	10197582	96.1853	6724109	65.9383	98.33	3328487	32.64	99.09	58653	0.575166	86333	0.846603
		H2A_noIP_LONG_BioRep2-LS146	ERR12137847	HeLa_H2A_flag	LS146	9934956	316644	9618312	96.8128	6241374	64.8905	98.5	3244760	33.7352	98.87	45533	0.473399	86645	0.900834
		H2A_Flag_IP_PELLET_BioRep2-LS147	ERR12137848	HeLa_H2A_flag	LS147	10669819	414727	10255092	96.1131	8156444	79.5356	98.24	1929370	18.8138	98.8	70110	0.68366	99168	0.967012
		H2A_H2B_IP_PELLET_BioRep2-LS148	ERR12137849	HeLa_H2A_flag	LS148	9747669	368191	9379478	96.2228	7484857	79.8004	98.23	1738737	18.5377	98.81	66303	0.706894	89581	0.955074
		H2A_noIP_PELLET_BioRep2-LS149	ERR12137850	HeLa_H2A_flag	LS149	11564976	386888	11178088	96.6547	9098101	81.3923	98.3	1895239	16.9549	98.56	77034	0.689152	107714	0.963617
		H2A_Flag_IP_SHORT_BioRep2-LS150	ERR12137851	HeLa_H2A_flag	LS150	11811035	421766	11389269	96.4291	11100559	97.4651	98.8	151782	1.33268	98.4	62692	0.550448	74236	0.651807
		H2A_H2B_IP_SHORT_BioRep2-LS151	ERR12137852	HeLa_H2A_flag	LS151	7287399	291739	6995660	95.9967	6796503	97.1531	98.85	118174	1.68925	98.42	35883	0.512932	45100	0.644685
		H2A_noIP_SHORT_BioRep2-LS152	ERR12137853	HeLa_H2A_flag	LS152	8613616	220008	8393608	97.4458	8053268	95.9452	98.86	242711	2.89162	98.21	42692	0.508625	54937	0.65451
		H2B_Flag_IP_INPUT_BioRep2-LS153	ERR12137854	HeLa_H2B_flag	LS153	9335590	277560	9058030	97.0269	8871701	97.9429	98.67	66156	0.730357	98.58	64247	0.709282	55926	0.617419
		H2B_H2B_IP_INPUT_BioRep2-LS154	ERR12137855	HeLa_H2B_flag	LS154	8310107	236204	8073903	97.1576	7906082	97.9214	98.43	41362	0.512293	98.55	62104	0.769194	64355	0.797074
		H2B_noIP_INPUT_BioRep2-LS155	ERR12137856	HeLa_H2B_flag	LS155	9454745	238066	9216679	97.482	8659058	93.9499	98.37	407284	4.41899	98.4	71374	0.7744	78963	0.85674
		H2B_Flag_IP_LONG_BioRep2-LS156	ERR12137857	HeLa_H2B_flag	LS156	8889788	364976	8524812	95.8944	6393540	74.9992	98.56	2017188	23.6626	98.97	40469	0.47472	73615	0.863538
		H2B_H2B_IP_LONG_BioRep2-LS157	ERR12137858	HeLa_H2B_flag	LS157	9311817	337139	8974678	96.3794	6533561	72.7999	98.61	2326178	25.9193	99.04	40656	0.453008	74283	0.827695
		H2B_noIP_LONG_BioRep2-LS158	ERR12137859	HeLa_H2B_flag	LS158	7637995	230407	7407588	96.9834	5326394	71.9046	98.57	1980461	26.7356	98.83	33485	0.452036	67248	0.907826
		H2B_Flag_IP_PELLET_BioRep2-LS159	ERR12137860	HeLa_H2B_flag	LS159	13584932	521174	13063758	96.1636	10057476	76.9876	98.3	2799297	21.428	98.83	82955	0.635001	124030	0.949421
		H2B_H2B_IP_PELLET_BioRep2-LS160	ERR12137861	HeLa_H2B_flag	LS160	10472723	399698	10073025	96.1834	7913586	78.5622	98.22	1992151	19.7771	98.82	71216	0.706997	96072	0.953755
		H2B_noIP_PELLET_BioRep2-LS161	ERR12137862	HeLa_H2B_flag	LS161	8576233	289533	8286700	96.624	6336698	76.4683	98.26	1813436	21.8837	98.66	55342	0.667841	81224	0.980173
		H2B_Flag_IP_SHORT_BioRep2-LS162	ERR12137863	HeLa_H2B_flag	LS162	10000499	349116	9651383	96.509	9457024	97.9862	98.94	91817	0.951335	98.43	41723	0.432301	60819	0.630158
		H2B_H2B_IP_SHORT_BioRep2-LS163	ERR12137864	HeLa_H2B_flag	LS163	7560252	273607	7286645	96.381	7079062	97.1512	98.85	123394	1.69343	98.59	37284	0.511676	46905	0.643712
		H2B_noIP_SHORT_BioRep2-LS164	ERR12137865	HeLa_H2B_flag	LS164	8794323	259746	8534577	97.0464	8233213	96.4689	98.71	190021	2.22648	98.08	40914	0.479391	70429	0.82522
		macro_Flag_IP_INPUT_BioRep2-LS165	ERR12137866	HeLa_macroH2A_flag	LS165	8414150	252889	8161261	96.9945	7917381	97.0117	98.49	120693	1.47885	98.64	71673	0.87821	51514	0.631201
		macro_H2B_IP_INPUT_BioRep2-LS166	ERR12137867	HeLa_macroH2A_flag	LS166	8105819	273863	7831956	96.6214	7655731	97.7499	98.32	44884	0.573088	98.77	67417	0.860794	63924	0.816195
		macro_noIP_INPUT_BioRep2-LS167	ERR12137868	HeLa_macroH2A_flag	LS167	9183454	240735	8942719	97.3786	8343637	93.3009	98.39	455370	5.09208	98.47	73881	0.826158	69831	0.78087
		macro_Flag_IP_LONG_BioRep2-LS168	ERR12137869	HeLa_macroH2A_flag	LS168	10096373	381821	9714552	96.2182	6378741	65.6617	98.22	3187293	32.8095	98.97	53889	0.554724	94629	0.974095
		macro_H2B_IP_LONG_BioRep2-LS169	ERR12137870	HeLa_macroH2A_flag	LS169	8549706	347202	8202504	95.939	5329324	64.9719	98.1	2741459	33.4222	98.97	48329	0.589198	83392	1.01667
		macro_noIP_LONG_BioRep2-LS170	ERR12137871	HeLa_macroH2A_flag	LS170	9264799	315706	8949093	96.5924	5724522	63.9676	98.32	3087586	34.5017	98.74	43570	0.486865	93415	1.04385
		macro_Flag_IP_PELLET_BioRep2-LS171	ERR12137872	HeLa_macroH2A_flag	LS171	10527972	493983	10033989	95.3079	6469920	64.48	98.32	3418562	34.0698	98.98	48559	0.483945	96948	0.966196
		macro_H2B_IP_PELLET_BioRep2-LS172	ERR12137873	HeLa_macroH2A_flag	LS172	8977599	395385	8582214	95.5959	5878622	68.4977	98.46	2584867	30.1189	98.97	41054	0.478361	77671	0.905023
		macro_noIP_PELLET_BioRep2-LS173	ERR12137874	HeLa_macroH2A_flag	LS173	10211524	372736	9838788	96.3498	7019929	71.3495	98.45	2675153	27.1899	98.77	52759	0.536235	90947	0.924372
		macro_Flag_IP_SHORT_BioRep2-LS174	ERR12137875	HeLa_macroH2A_flag	LS174	11043184	394023	10649161	96.432	10401318	97.6727	98.81	120053	1.12735	98.26	51561	0.484179	76229	0.715822
		macro_H2B_IP_SHORT_BioRep2-LS175	ERR12137876	HeLa_macroH2A_flag	LS175	10223337	384441	9838896	96.2396	9594413	97.5151	98.8	126151	1.28217	98.46	50662	0.514915	67670	0.68778
		macro_noIP_SHORT_BioRep2-LS176	ERR12137877	HeLa_macroH2A_flag	LS176	9980933	263952	9716981	97.3554	9375859	96.4894	98.7	213638	2.1986	98.01	46097	0.474396	81387	0.837575
